# Supplementary material for: Computational Study of Helicase from SARS-CoV-2 in RNA-Free and Engaged Form
Source: Int J Mol Sci. 2022 Nov 25;23(23):14721. doi: 10.3390/ijms232314721 (PMC9738952; doi:10.3390/ijms232314721)
Supplement: Supplementary file 1 [file ijms-23-14721-s001.zip]

Archive with 1 entries (1 files):
- ijms-2029536-supplementary.pdf
